# Supplementary material for: Impact of Different Physical Exercises on the Expression of Autophagy Markers in Mice
Source: Int J Mol Sci. 2021 Mar 5;22(5):2635. doi: 10.3390/ijms22052635 (PMC7962017; doi:10.3390/ijms22052635)
Supplement: Supplementary file 1 [file ijms-22-02635-s001.zip]

Archive with 2 entries (2 files):
- Supplementary file 2.pdf
- Supplementary file 1.pdf
